# Supplementary material for: Maternal Low-Protein Diet during Puberty and Adulthood Aggravates Lipid Metabolism of Their Offspring Fed a High-Fat Diet in Mice
Source: Nutrients. 2022 Sep 29;14(19):4057. doi: 10.3390/nu14194057 (PMC9570549; doi:10.3390/nu14194057)
Supplement: Supplementary file 1 [file nutrients-14-04057-s001.zip]

Archive with 2 entries (2 files):
- Supplement figures 0907.pdf
- supplemmentary tables 0907.xlsx
